# Supplementary material for: Synthesis and Characterization of Copolymers with Fluorene-di-2-thienyl-2,1,3-benzothiadiazole Units for Application in Optoelectronic Devices
Source: Polymers (Basel). 2024 Dec 30;17(1):72. doi: 10.3390/polym17010072 (PMC11722960; doi:10.3390/polym17010072)
Supplement: Supplementary file 1 [file polymers-17-00072-s001.zip]

Archive with 1 entries (1 files):
- polymers-3272789-supplementary.pdf
